# Supplementary material for: Challenging the No-Stent Zone: Intravascular Lithotripsy for Common Femoral Artery Disease
Source: J Clin Med. 2025 Sep 15;14(18):6492. doi: 10.3390/jcm14186492 (PMC12470913; doi:10.3390/jcm14186492)
Supplement: Supplementary file 1 [file jcm-14-06492-s001.zip]

Archive with 1 entries (1 files):
- jcm-3861810-supplementary.pdf
